# Supplementary material for: Effect of Transcutaneous Vagus Nerve Stimulation in Erosive Hand Osteoarthritis: Results from a Pilot Trial
Source: J Clin Med. 2022 Feb 18;11(4):1087. doi: 10.3390/jcm11041087 (PMC8878516; doi:10.3390/jcm11041087)
Supplement: Supplementary file 1 [file jcm-11-01087-s001.zip]

Archive with 1 entries (1 files):
- jcm-1541107-supplementary.pdf
